# Supplementary material for: Creation of novel alleles of fragrance gene OsBADH2 in rice through CRISPR/Cas9 mediated gene editing
Source: PLoS One. 2020 Aug 12;15(8):e0237018. doi: 10.1371/journal.pone.0237018 (PMC7423090; doi:10.1371/journal.pone.0237018)
Supplement: S1 Table — (XLSX) [file pone.0237018.s007.xlsx]

## Sheet: Data S1
Data S1: List of volatile compounds released from the edited T1 seeds
S.no	NT ASD16 Seeds	8-19-2 seeds	8-19-6 seeds
1	Fumaronitrile	Acetone	4-Penten-2-ol, 3-methyl-
2	1,3-Butanediamine	Butanoic acid, 2-amino-, (S)-	2-Propanone, methylhydrazone
3	Borinic acid, diethyl-	Propanoic acid, anhydride	Undecane, 2,2-dimethyl-
4	Oxalic acid, allyl butyl ester	2-Butanone, 3-methyl-	2-Pentanone
5	Acetic acid ethenyl ester	2-Propen-1-amine	1-Penten-3-ol
6	2-Aminocyanoacetamide	Acetic acid, butyl ester	2-Propanone, 1,1,3,3-tetrachloro-
7	Propanoic acid, anhydride	Propanoic acid, 2,2-dimethyl-, 2,4-dinitrophenyl ester	Butane, 2,2,3-trimethyl-
8	Acetic acid, heptyl ester	3-Buten-2-ol, 2-methyl-	2-Butanone, 4-hydroxy-3-(hydroxymethyl)-3-methyl-
9	1,3-Benzenediol, o-cyclopropanecarbonyl-o'-(3-methylbut-2-enoyl)-	3-Pentanone	Hexanal, 2-chloro-
10	1-Methyl-1H-1,2,4-triazole	Propanal, 2,2-dimethyl-	Furo[2,3-c]pyridine, 2,7-dimethyl-
11	Cyclopentane, methyl-	2(3H)-Furanone, 5-butyldihydro-	Furan, 2,3-dihydro-4-methyl-
12	2-Aminocyanoacetamide	Butane, 2-isothiocyanato-	Pyridine
13	Ethylenediamine	Hexanal, 2-chloro-	L-Prolinamide
14	Tetrahydro-4H-pyran-4-ol	Urea, N-ethyl-N-nitroso-	Cyclotrisiloxane, hexamethyl-
15	1,4-Bis(methylsulfinyl)piperazine	Pentanoic acid, ethyl ester	1-Butanol, 3,3-dimethyl-
16	Pyrrolidin-1-acetic acid	Butanoic acid, 4-chloro-	Butane, 1-bromo-
17	2-Propenal	Hexane, 1-ethoxy-	4-Penten-2-ol, 3-methyl-
18	n-Butyl nitrite	Pentanoic acid, 3-methyl-	Ethane, methoxy-
19	n-Propyl acetate	2-Methyl-4-octenal	3,4-Dihydroxy-5-methyl-dihydrofuran-2-one (strawberry aroma)
20	n-Butyl nitrite	Butanal, O-methyloxime	Propanamide, 2-hydroxy-N-methyl-
21	Ethylenediamine	1-Butanol, 2-nitro-	Butyl nitrite
22	1-Butanol, 3-methyl-	Furan, 2,5-dihydro-	3-Hexanone, 2,5-dimethyl-4-nitro-
23	Benzene, (1,1-dimethylethoxy)-	2-Propenal	Octane, 1-chloro-
24	Ethylenediamine	4-Penten-2-ol, 3-methyl-	Styrene (sweet smell)
25	Isobutyl acetate	Carbamic acid, (trifluoromethyl)-, 1,1-dimethylethyl ester	1,2-Propanedione, 1-phenyl- (plant metabolite -coffee aroma)
26	2-Butanamine, 3,3-dimethyl-	2-Propanone, 1,1,1-trifluoro-	Benzene
27	Hydrazine, ethyl-	5-Hepten-3-one, 5-methyl-	1,3-Oxathiolane, 4-methyl- (sweet sulfurous onion)
28	2-Propanone, oxime	(S)-(+)-2-Pyrrolidinemethanol	: 1,8-Nonadiyne
29	trans-3,5-Heptadien-2-one	2H-Pyran-2,6(3H)-dione, dihydro-	3-Buten-2-ol, 2-methyl-
30	Propane, 2-methoxy-2-methyl-	Pentane, 3-methoxy-	Acetophenone ( orange odor)
31	2,3-Butanediol	2-Pyrazolin-5-ol, 3-(trifluoromethyl)-5-(3-nitrophenyl)-1-(4-pyridylcarbonyl)-	Ethanamine, N-ethyl-N-nitroso-
32	Cyclotrisiloxane, hexamethyl-	1,3,5,7-Cyclooctatetraene	2-Hexen-1-ol, acetate,
33	Pentanoic acid	Hexanal, 3-methyl-	1-Hexanol, 2-ethyl-
34	4-Methoxycarbonyl-4-butanolide	Heptanal	1H)Pyrrole-2-carboxaldehyde, 4-(trichloroacetyl)-
35	Pyridine, 2-methyl-	Propane, 2-methoxy-2-methyl-	2,5-Pyrrolidinedione, 3-ethyl-1,3-dimethyl-
36	2-Pentanone	1,3-Dioxolane-2-methanol	3,4-Dihydroxy-5-aminopyridazine
37	1-Propanol	(1H)Pyrrole-2-carbonitrile, 5-methyl-	Dodecane
38	Pyridine, 4-ethenyl-	1,3-Dithiolane	Nonane, 3-methyl-
39	N-Methylallylamine	Octanal	Decanal
40	p-Xylene	Dihydro-2(3H)-thiophenone	2-Piperidinone
41	Isopropyl acetate	Benzene, 1,4-dichloro-	3-Pyridinecarboxamide, N-methyl-
42	Propane, 1-acetoxy-2-isocyano-	2-Propanone, oxime	2-Propenoic acid, butyl ester
43	2-Propanamine, N-methyl-	Penten-3-ol, 3-methyl	Dihydro-3-(2H)-thiophenone
44	3-Hexanone, 2,2-dimethyl-	Benzaldehyde, 2-hydroxy	1H-Pyrazole, 1-methyl
45	Heptanal	2(1H)-Pyrimidinone, 5-methyl-	Pyrazole 1-methanol
46	2-Pentanone, 4-hydroxy-4-methyl-	Pyridine, 1,2,3,6-tetrahydro-1,2-dimethyl-	Pyridine
47	Butylbenzylamine	Dodecane, 5-methyl-	: 3-Butene-1,2-diol
48	2,3,4-Trimethyl-1-pentanol	Nonanal	Undecane, 2,2-dimethyl-
49	Furan, 2-pentyl-	4-Penten-2-ol, 3-methyl-	1-Penten-3-ol
50	2-Propanone, 1,1-dimethoxy-	Ethanone, 1-(4-methylphenyl)-	Cyclopentasiloxane, decamethyl-
51	Carbamic acid, methyl ester	3-Pyridinecarboxamide, N-methyl-
52	Benzene, 1,2,3-trimethyl-	Ethanone, 1-(2,4,6-trimethylphenyl)-
53	1-Hexanol, 2-ethyl-	3,4-Dihydroxy-5-aminopyridazine
54	Decane, 2,4-dimethyl-	Naphthalene
55	4-Penten-2-ol, 3-methyl-	2,4,5-Trihydroxypyrimidine
56	Propane, 2-methyl-1-nitro-	Decanal
57	1-Nonadecanol,	1H-Pyrazolo[3,4-d]pyrimidin-4-amine
58	2,3-Butanedione	Piperidine, 2-pentyl-
59	Hexane, 3-methoxy-	Dodecane, 1-iodo
60	4-Hepten-3-one, 5-ethyl-2,4-dimethyl-	2-Hexanone, 3,4-dimethyl-
61	Pentanal	1H-Pyrazole, 4,5-dihydro-5,5-dimethyl-
62	2-Butanone	Tetradecane
63	Octane, 2,7-dimethyl-	1H-Pyrrole-2-carbonitrile
64	Quinoline, 3-propyl	Dodecane, 2-methyl-
